# Supplementary material for: Lower limb muscle co-contraction and joint loading of flip-flops walking in male wearers
Source: PLoS One. 2018 Mar 21;13(3):e0193653. doi: 10.1371/journal.pone.0193653 (PMC5862437; doi:10.1371/journal.pone.0193653)
Supplement: S2 File — (XLSX) [file pone.0193653.s002.xlsx]

## Sheet: Kinematic Parameter
Walking Velocity (m/s)
	Barefoot	Sports Shoes	Flip_Flops
Subject A	1.35	1.43	1.28
Subject B	1.36	1.49	1.35
Subject C	1.21	1.25	1.19
Subject D	1.24	1.38	1.29
Subject E	1.18	1.16	1.12
Subject F	1.16	1.21	1.02
Subject H	1.34	1.5	1.3
Subject I	1.26	1.25	1.15
Subject J	1.23	1.21	1.21
Subject K	1.14	1.2	1.21
Mean	1.247	1.308	1.212
Cadence (steps/min)
	Barefoot	Sports Shoes	Flip_Flops
Subject A	60.3	61.54	56.6
Subject B	60	65.22	62.18
Subject C	57.14	56.34	55.81
Subject D	56.6	59.7	56.87
Subject E	54.79	52.86	50.42
Subject F	70.18	56.87	53.81
Subject H	59.7	57.69	60
Subject I	59.41	55.05	56.34
Subject J	55.13	54.26	52.93
Subject K	64.41	62.06	60.07
Mean	59.766	58.159	56.503
Stance phase
	Barefoot	Sports Shoes	Flip_Flops
Subject A	0.66	0.66	0.65
Subject B	0.62	0.63	0.62
Subject C	0.63	0.65	0.61
Subject D	0.61	0.63	0.61
Subject E	0.68	0.61	0.62
Subject F	0.58	0.65	0.58
Subject H	0.63	0.63	0.65
Subject I	0.79	0.62	0.63
Subject J	0.58	0.61	0.59
Subject K	0.71	0.65	0.64
Mean	0.649	0.634	0.62

## Sheet: Joint Range of Motion
Knee Joint (degrees)
	Barefoot	Sports Shoes	Flip_Flops
Subject A	53.99	54.5	48.96
Subject B	50.8	50.29	51.74
Subject C	46.72	47.59	44.25
Subject D	58.15	57.79	64.36
Subject E	53.67	59.84	55.77
Subject F	46.58	47.17	47.13
Subject H	51.13	53.46	51.08
Subject I	52.94	44.55	50.05
Subject J	45.91	46.85	53.46
Subject K	43.43	45.6	44.9
Mean	50.332	50.764	51.17
Ankle Joint (degrees)
	Barefoot	Sports Shoes	Flip_Flops
Subject A	25.79	20.65	25.2
Subject B	22.42	18.29	20.63
Subject C	27.48	22.76	24.94
Subject D	22.75	22.21	23.09
Subject E	25.57	24.93	24.14
Subject F	17.83	15.91	18.24
Subject H	17.73	15.78	17.28
Subject I	23.9	24.87	25.57
Subject J	17.39	17.05	17.13
Subject K	17.31	14.29	21.57
Mean	21.817	19.674	21.779
Subtalar Joint (degrees)
	Barefoot	Sports Shoes	Flip_Flops
Subject A	11.22	9.72	12.83
Subject B	12.28	11.5	13.96
Subject C	12.56	12.26	13.55
Subject D	9.67	4.85	11.17
Subject E	12.9	13.04	15.26
Subject F	11.91	11.1	11.36
Subject H	10.07	9.11	8.37
Subject I	10.97	10.55	14.49
Subject J	13.38	14.43	13.84
Subject K	12.36	12.1	11.37
Mean	11.732	10.866	12.62

## Sheet: Ankle Joint Contact Force
Compressed Ankle JCF (Body weight)
	Barefoot	Sports Shoes	Flip_Flops
Subject A	7.65	5.52	5.56
Subject B	6.33	5.39	5.14
Subject C	4.14	4.06	4.73
Subject D	6.19	4.6	6.25
Subject E	6.66	7.38	7.04
Subject F	7.76	6.82	6.83
Subject H	5.75	5.63	5.97
Subject I	6.06	4.87	5.28
Subject J	5.53	5.2	4.92
Subject K	4.64	5.01	4.71
Mean	6.071	5.448	5.643
Shear Ankle JCF (Body weight)
	Barefoot	Sports Shoes	Flip_Flops
Subject A	2.48	0.74	1.77
Subject B	1.21	0.71	0.74
Subject C	0.85	0.38	0.94
Subject D	1.3	0.59	1.34
Subject E	1.66	1.67	1.71
Subject F	2.06	1.68	1.81
Subject H	0.61	0.66	0.71
Subject I	0.97	0.46	0.85
Subject J	1.56	1.11	1.14
Subject K	0.67	0.87	0.67
Mean	1.337	0.887	1.168

## Sheet: Knee Joint Contact Force
Compressed Knee JCF (Body weight)
	Barefoot	Sports Shoes	Flip_Flops
Subject A	5.85	5.67	5.55
Subject B	6.13	6.38	6.32
Subject C	4.31	4.82	4.1
Subject D	5.08	5.64	5.32
Subject E	5.43	5.08	6.54
Subject F	9.51	8.51	10.69
Subject H	4.33	4.15	4.09
Subject I	8.04	3.64	3.94
Subject J	4.63	4.4	4.91
Subject K	4.58	5.3	3.39
Mean	5.789	5.359	5.485
Shear Knee JCF (Body weight)
	Barefoot	Sports Shoes	Flip_Flops
Subject A	1.05	1.95	0.99
Subject B	0.66	0.88	0.88
Subject C	0.49	0.61	0.68
Subject D	0.69	0.83	0.84
Subject E	0.9	1.04	1.01
Subject F	1.52	1.47	1.85
Subject H	0.74	0.87	0.74
Subject I	1	0.72	0.66
Subject J	1.12	0.91	1.16
Subject K	0.76	0.63	0.78
Mean	0.893	0.991	0.959

## Sheet: Muscle Co-contraction Index
Vastus lateralis & Gastrocnemius medialis
	Barefoot	Sports Shoes	Flip_Flops
Subject A	1.8	3.92	2.29
Subject B	7.97	5.87	4.11
Subject C	3.04	2.08	2.57
Subject D	4.02	2.74	5.14
Subject E	9.85	12.15	13.18
Subject F	4.47	4.78	4.63
Subject H	5.48	2.73	4.58
Subject I	5.45	6.68	5.46
Subject J	2.61	2.05	1.73
Subject K	7.65	6.55	8.45
Mean	5.234	4.955	5.214
Vastus lateralis & Biceps femoris
	Barefoot	Sports Shoes	Flip_Flops
Subject A	2.96	7.44	3.71
Subject B	9.18	9.1	7.49
Subject C	3.62	3.55	5.07
Subject D	2.25	1.99	2.52
Subject E	10.09	12.83	11.22
Subject F	4.78	4.87	5.19
Subject H	3.66	2.78	2.69
Subject I	2.1	3.73	3.05
Subject J	5.69	4.33	4.5
Subject K	7.77	10.16	8.66
Mean	5.21	6.078	5.41
Vastus medialis and Gastrocnemius medialis
	Barefoot	Sports Shoes	Flip_Flops
Subject A	1.83	2.7	2.19
Subject B	3.23	3.05	3.06
Subject C	3.3	2.26	2.53
Subject D	2.39	2.15	4.19
Subject E	13.68	10.69	16.44
Subject F	4.35	4.34	3.73
Subject H	3.65	2.95	2.54
Subject I	2.76	2.71	3.09
Subject J	2.13	2.11	1.93
Subject K	8.95	7.17	10.51
Mean	4.627	4.013	5.021
Vastus medialis & Biceps femoris
	Barefoot	Sports Shoes	Flip_Flops
Subject A	2.3	2.34	3.46
Subject B	4.1	3.8	4.37
Subject C	4.16	4.18	3.91
Subject D	2.2	1.87	2.4
Subject E	17.66	14.92	19.42
Subject F	4.96	4.79	4.74
Subject H	4.13	3.12	2.58
Subject I	2.42	2.69	2.63
Subject J	0.92	3.07	2.59
Subject K	4.37	8.36	12.28
Mean	4.722	4.914	5.838
Gastrocnemius medialis & Tibialis anterior
	Barefoot	Sports Shoes	Flip_Flops
Subject A	6.75	7.13	5.88
Subject B	3.26	3.17	3.16
Subject C	5.07	4.26	5.06
Subject D	6.94	6.7	9.01
Subject E	11.73	9.86	12.23
Subject F	4.76	6.06	5.98
Subject H	4.88	4.59	4.46
Subject I	4.53	5.05	4.8
Subject J	4.95	4.55	4.99
Subject K	9.05	8.25	9.79
Mean	6.192	5.962	6.536
Peroneus longus & Tibialis anterior
	Barefoot	Sports Shoes	Flip_Flops
Subject A	12.09	10.11	13.5
Subject B	6.65	5.86	5.04
Subject C	7.42	5.97	7.17
Subject D	9.14	9.04	9.36
Subject E	19.06	14.39	17.19
Subject F	5.75	10.56	7.75
Subject H	4.81	6.02	4.35
Subject I	4.21	6.91	4.22
Subject J	10.58	8.38	11.15
Subject K	13.03	11.97	12.14
Mean	9.274	8.921	9.187
